# Supplementary material for: Aucubin from Eucommiae Cortex Alleviates Tendinopathy via an Estrogen Receptor β-Mediated Mechanism
Source: Pharmaceuticals (Basel). 2026 Jan 23;19(2):194. doi: 10.3390/ph19020194 (PMC12943066; doi:10.3390/ph19020194)
Supplement: Supplementary file 1 [file pharmaceuticals-19-00194-s001.zip]

Archive with 1 entries (1 files):
- pharmaceuticals-4099288-supplementary.pdf
